# Supplementary material for: Study on the Difference of Superhydrophobic Characteristics of Different Wood Furniture Substrates
Source: Polymers (Basel). 2023 Mar 25;15(7):1644. doi: 10.3390/polym15071644 (PMC10096626; doi:10.3390/polym15071644)
Supplement: Supplementary file 1 [file polymers-15-01644-s001.zip]

Archive with 1 entries (1 files):
- polymers-2263856-supplementary.pdf
